# Supplementary material for: Genomic Variations in the Tea Leafhopper Reveal the Basis of Its Adaptive Evolution
Source: Genomics Proteomics Bioinformatics. 2022 Aug 28;20(6):1092–105. doi: 10.1016/j.gpb.2022.05.011 (PMC10225489; doi:10.1016/j.gpb.2022.05.011)
Supplement: Supplementary Table S9 — GO over-representation of gene families expanded on E. onukii branch [file mmc10.xlsx]

## Sheet: Sheet1
Table S9 GO over-representation of gene families expanded on E. onukii branch
Note: GO terms with values (P < 0.01 and P adjust < 0.01) were showed in the above table. GO, Gene Ontology.
Cellular Component						Biological Process						Molecular Function
GO ID	Description	Gene number (%)	P value	P adjust		GO ID	Description	Gene number (%)	P value	P adjust		GO ID	Description	Gene number (%)	P value	P adjust
GO:0000943	retrotransposon nucleocapsid	63 (39.13%)	0	0		GO:0006259	DNA metabolic process	145 (43.41%)	0	0		GO:0003676	nucleic acid binding	318 (56.18%)	0	0
GO:0044428	nuclear part	63 (39.13%)	0	0		GO:0015074	DNA integration	114 (34.13%)	0	0		GO:0052689	carboxylic ester hydrolase activity	45 (7.95%)	0	0
GO:0005634	nucleus	76 (47.2%)	0	0		GO:0032309	icosanoid secretion	24 (7.19%)	0	0		GO:1901363	heterocyclic compound binding	340 (60.07%)	0	0
GO:0044446	intracellular organelle part	76 (47.2%)	0	0		GO:0046717	acid secretion	24 (7.19%)	0	0		GO:0097159	organic cyclic compound binding	340 (60.07%)	0	0
GO:0044422	organelle part	76 (47.2%)	0	0		GO:0050482	arachidonic acid secretion	24 (7.19%)	0	0		GO:0004623	phospholipase A2 activity	24 (4.24%)	0	0
GO:0000786	nucleosome	13 (8.07%)	9e-06	4.1e-05		GO:0071715	icosanoid transport	24 (7.19%)	0	0		GO:0003887	DNA-directed DNA polymerase activity	25 (4.42%)	0	0
GO:0044815	DNA packaging complex	13 (8.07%)	1.1e-05	4.3e-05		GO:1901571	fatty acid derivative transport	24 (7.19%)	0	0		GO:0034061	DNA polymerase activity	25 (4.42%)	0	0
GO:0032993	protein-DNA complex	13 (8.07%)	2e-05	6.8e-05		GO:1903963	arachidonate transport	24 (7.19%)	0	0		GO:0004620	phospholipase activity	26 (4.59%)	0	0
GO:0043227	membrane-bounded organelle	76 (47.2%)	3.1e-05	8.8e-05		GO:0015908	fatty acid transport	24 (7.19%)	0	0		GO:0016298	lipase activity	26 (4.59%)	0	0
GO:0043231	intracellular membrane-bounded organelle	76 (47.2%)	3.1e-05	8.8e-05		GO:0015909	long-chain fatty acid transport	24 (7.19%)	0	0		GO:0004348	glucosylceramidase activity	14 (2.47%)	0	0
GO:0000785	chromatin	13 (8.07%)	0.000106	0.000269		GO:0015718	monocarboxylic acid transport	24 (7.19%)	0	0		GO:0042302	structural constituent of cuticle	31 (5.48%)	0	0
GO:0016021	integral component of membrane	68 (42.24%)	0.000137	0.000321		GO:0015849	organic acid transport	24 (7.19%)	0	0		GO:0046914	transition metal ion binding	83 (14.66%)	0	0
GO:0031224	intrinsic component of membrane	68 (42.24%)	0.000155	0.000334		GO:0046942	carboxylic acid transport	24 (7.19%)	0	0		GO:0016779	nucleotidyltransferase activity	25 (4.42%)	0	0
GO:0044427	chromosomal part	13 (8.07%)	0.00178	0.00356		GO:0006629	lipid metabolic process	59 (17.66%)	0	0		GO:0004553	hydrolase activity, hydrolyzing O-glycosyl compounds	25 (4.42%)	0	0
GO:0005694	chromosome	13 (8.07%)	0.003426	0.006396		GO:0015711	organic anion transport	24 (7.19%)	0	0		GO:0016798	hydrolase activity, acting on glycosyl bonds	25 (4.42%)	0	0
						GO:0090304	nucleic acid metabolic process	145 (43.41%)	0	0		GO:0003950	NAD+ ADP-ribosyltransferase activity	9 (1.59%)	0	0
						GO:0006869	lipid transport	24 (7.19%)	0	0		GO:0008270	zinc ion binding	61 (10.78%)	0	0
						GO:0010876	lipid localization	24 (7.19%)	0	0		GO:0016788	hydrolase activity, acting on ester bonds	54 (9.54%)	0	1e-06
						GO:0046903	secretion	24 (7.19%)	0	0		GO:0016763	transferase activity, transferring pentosyl groups	9 (1.59%)	2.5e-05	7.6e-05
						GO:0006313	transposition, DNA-mediated	15 (4.49%)	0	0		GO:0005506	iron ion binding	22 (3.89%)	3.4e-05	9.8e-05
						GO:0032196	transposition	15 (4.49%)	0	0		GO:0022857	transmembrane transporter activity	61 (10.78%)	4.3e-05	0.000118
						GO:0044255	cellular lipid metabolic process	38 (11.38%)	0	0		GO:0003677	DNA binding	67 (11.84%)	9.8e-05	0.000255
						GO:0006334	nucleosome assembly	13 (3.89%)	0	0		GO:0020037	heme binding	22 (3.89%)	0.000101	0.000255
						GO:0031497	chromatin assembly	13 (3.89%)	0	0		GO:0046906	tetrapyrrole binding	22 (3.89%)	0.000113	0.000274
						GO:0006323	DNA packaging	14 (4.19%)	0	0		GO:0004803	transposase activity	5 (0.88%)	0.00029	0.000672
						GO:0006333	chromatin assembly or disassembly	13 (3.89%)	0	0		GO:0016705	oxidoreductase activity, acting on paired donors, with incorporation or reduction of molecular oxygen	22 (3.89%)	0.000329	0.000734
						GO:0006820	anion transport	24 (7.19%)	0	0		GO:0005198	structural molecule activity	36 (6.36%)	0.000392	0.000842
						GO:0006665	sphingolipid metabolic process	14 (4.19%)	0	0		GO:0046872	metal ion binding	84 (14.84%)	0.000474	0.000981
						GO:0006260	DNA replication	25 (7.49%)	0	0		GO:0004190	aspartic-type endopeptidase activity	8 (1.41%)	0.000575	0.001111
						GO:0034728	nucleosome organization	13 (3.89%)	0	0		GO:0070001	aspartic-type peptidase activity	8 (1.41%)	0.000575	0.001111
						GO:0065004	protein-DNA complex assembly	13 (3.89%)	0	0		GO:0043169	cation binding	84 (14.84%)	0.000636	0.00119
						GO:0071103	DNA conformation change	14 (4.19%)	0	0		GO:0005215	transporter activity	61 (10.78%)	0.000821	0.001488
						GO:0006139	nucleobase-containing compound metabolic process	145 (43.41%)	0	0		GO:0004497	monooxygenase activity	7 (1.24%)	0.002374	0.004173
						GO:0071824	protein-DNA complex subunit organization	13 (3.89%)	0	0		GO:0008970	phosphatidylcholine 1-acylhydrolase activity	2 (0.35%)	0.004757	0.008114
						GO:0006725	cellular aromatic compound metabolic process	145 (43.41%)	0	0
						GO:0046483	heterocycle metabolic process	145 (43.41%)	0	0
						GO:1901360	organic cyclic compound metabolic process	145 (43.41%)	0	0
						GO:0006644	phospholipid metabolic process	24 (7.19%)	0	0
						GO:0006310	DNA recombination	15 (4.49%)	0	0
						GO:0044238	primary metabolic process	238 (71.26%)	0	0
						GO:0006807	nitrogen compound metabolic process	159 (47.6%)	0	0
						GO:0044765	single-organism transport	85 (25.45%)	0	0
						GO:0006643	membrane lipid metabolic process	14 (4.19%)	0	0
						GO:1902578	single-organism localization	85 (25.45%)	0	1e-06
						GO:0055085	transmembrane transport	61 (18.26%)	0	1e-06
						GO:0071704	organic substance metabolic process	238 (71.26%)	1e-06	2e-06
						GO:0034641	cellular nitrogen compound metabolic process	145 (43.41%)	1e-06	4e-06
						GO:0008152	metabolic process	260 (77.84%)	3e-06	9e-06
						GO:0006810	transport	85 (25.45%)	2.7e-05	8.4e-05
						GO:0051234	establishment of localization	85 (25.45%)	2.8e-05	8.5e-05
						GO:0051179	localization	85 (25.45%)	7.1e-05	0.000212
						GO:0006325	chromatin organization	14 (4.19%)	0.00014	0.000413
						GO:0033036	macromolecule localization	24 (7.19%)	0.003447	0.009768
						GO:0071702	organic substance transport	24 (7.19%)	0.003447	0.009768
