# Supplementary material for: Genomic Variations in the Tea Leafhopper Reveal the Basis of Its Adaptive Evolution
Source: Genomics Proteomics Bioinformatics. 2022 Aug 28;20(6):1092–105. doi: 10.1016/j.gpb.2022.05.011 (PMC10225489; doi:10.1016/j.gpb.2022.05.011)
Supplement: Supplementary Table S11 — Chemosensory related gene families in E. onukii [file mmc12.xlsx]

## Sheet: Sheet1
Table S11 Chemosensory related gene families in E. onukii
CSPs						IRs						GRs						ORs						OBPs
Reference ID	Chemosensory	Chr	Start	End		Reference ID	Chemosensory	Chr	Start	End		Reference ID	Chemosensory	Chr	Start	End		Reference ID	Chemosensory	Chr	Start	End		Reference ID	Chemosensory	Chr	Start	End
gene_18674-RNA1842_R7	EonuCSP1-2	chr1	80918071	80921458		gene_10582-RNA259_R0	EMIR1	Chr1	84416467	84417966		gene_13216-TRANSCRIPT:RPRC001795-RA_R0	EMGR1	Chr5	58259651	58263141		gene_15813-RNA25708_R0	EMOR1	Chr8	9497314	9499144		gene_7737-RNA9923_R0	Emobp4	chr4	68190461	68196868
gene_8958-RNA15603_R8	EonuCSP8-1	chr1	76849146	76849367		gene_17579-DPOGS201448-TA_R0	EMIR2	Contig_10284	1558	9172		gene_3423-RNA10615_R0	EMGR2	Chr2	57069255	57070363		gene_13487-MYZPE13164_G006_V1.0_000115190.1_R1	EMOR2	Chr6	25036178	25041124		gene_574-TRANSCRIPT:TCOGS2:TC013323-RA_R0	Emobp9	chr9	470327	475571
gene_7060-TRANSCRIPT:TCOGS2:TC008678-RA_R9	EonuCSP10-2	chr1	60559859	60564211		gene_7554-RNA5849_R0	EMIR3	Chr2	24192980	24203962		gene_7730-RNA10615_R4	EMGR3	Chr4	67559769	67561213		gene_8277-MYZPE13164_G006_V1.0_000115190.1_R0	EMOR3	Chr3	62984248	63000652		gene_6555-RNA12519_R0	Emobp2	chr6	9121376	9124547
gene_8957-TRANSCRIPT:TCOGS2:TC015950-RA_R1	EonuCSP4-3	chr1	76829747	76831003		gene_636-FBTR0336971_R0	EMIR4	Chr1	29811644	29830092		gene_2476-RNA10615_R5	EMGR4	Chr4	67531883	67533285		gene_1722-RNA11234_R0	EMOR4	Chr2	14209293	14210260		gene_1606-TRANSCRIPT:RPRC011610-RA_R0	Emobp-69a	chr4	11144629	11148603
gene_8969-RNA1844_R8	EonuCSP10-1	chr1	76872444	76881947		gene_1883-MYZPE13164_G006_V1.0_000115240.1_R0	EMIR5	Chr2	81028791	81041166		gene_14017-RNA10615_R1	EMGR5	Chr3	6222306	6223790		gene_10083-RNA25926_R1	EMOR5	Chr3	64241901	64243642		gene_17877-TRANSCRIPT:RPRC003602-RA_R0	Emobp13	chr4	22663663	22675953
gene_8945-BGIBMGA004042-TA_R0	EonuCSP8-2	chr1	68038623	68039609		gene_11546-RNA7577_R0	EMIR6	Chr1	9578062	9592307		gene_13152-RNA13741_R0	EMGR6	Chr8	32949251	32950799		gene_9944-RNA23829_R0	EMOR6	Chr2	84590409	84591722
gene_18865-TRANSCRIPT:TCOGS2:TC015950-RA_R3	EonuCSP4-2	chr1	76815830	76817087		gene_16987-TRANSCRIPT:RPRC002112-RA_R0	EMIR7	Chr1	4527019	4534280		gene_2986-TRANSCRIPT:RPRC000476-RA_R0	EMGR7	Chr7	47528546	47547127		gene_12300-RNA13857_R0	EMOR7	Chr6	52185976	52187901
gene_9379-RNA15940_R1	EonuCSP3-1	chr1	51515667	51516410		gene_14967-MYZPE13164_G006_V1.0_000012100.1_R1	EMIR8	Chr1	4525420	4533414		gene_7054-MYZPE13164_G006_V1.0_000102520.1_R0	EMGR8	Chr1	60728463	60731457		gene_2986-TRANSCRIPT:RPRC000476-RA_R0	EMOR8	Chr7	47528546	47547127
gene_18672-GB52324-RA_R7	EonuCSP8-3	chr1	80935296	80942454		gene_17127-MYZPE13164_G006_V1.0_000086560.6_R0	EMIR9	Chr10	14423598	14493165		gene_15650-MYZPE13164_G006_V1.0_000187100.1_R1	EMGR9	Chr1	31790300	31797959		gene_16355-RNA7159_R0	EMOR9	Chr8	20787282	20790057
gene_9380-TRANSCRIPT:TCOGS2:TC008682-RA_R1	EonuCSP3-2	chr1	51524450	51525411		gene_1904-RNA5000_R0	EMIR10	Chr3	54399656	54403632		gene_12911-MYZPE13164_G006_V1.0_000187100.1_R0	EMGR10	Chr2	11049441	11074941		gene_16122-BGIBMGA005741-TA_R0	EMOR10	Chr3	59153016	59155010
gene_3777-RNA1839_R1	EonuCSP9-1	chr1	87312705	87335943		gene_11841-RNA5000_R1	EMIR11	Chr3	54425382	54429316		gene_12266-MYZPE13164_G006_V1.0_000042380.3_R0	EMGR11	Chr2	40047810	40072179		gene_18107-RNA3894_R0	EMOR11	Chr3	50262131	50263535
gene_13369-RNA1839_R0	EonuCSP9-2	chr1	87318388	87323574		gene_17302-MYZPE13164_G006_V1.0_000043090.3_R1	EMIR12	Chr1	19930101	19947430		gene_18147-DPOGS208758-TA_R0	EMGR12	Chr2	40066180	40077444		gene_7054-MYZPE13164_G006_V1.0_000102520.1_R0	EMOR12	Chr1	60728463	60731457
gene_9381-TRANSCRIPT:TCOGS2:TC008680-RA_R2	EonuCSP3-5	chr1	51534402	51535721		gene_4905-MYZPE13164_G006_V1.0_000043090.3_R0	EMIR13	Chr1	29652503	29672323								gene_12131-RNA23678_R0	EMOR13	Chr2	26255400	26258389
gene_9378-TRANSCRIPT:TCOGS2:TC008682-RA_R0	EonuCSP3-4	chr1	51495545	51497201		gene_6379-RNA11396_R0	EMIR14	Chr1	47539218	47540193								gene_3712-RNA23678_R1	EMOR14	Chr2	26286920	26289927
gene_3779-FBTR0072404_R0	EonuCSP2-2	chr1	87342480	87349660		gene_9934-RNA17161_R0	EMIR15	Chr6	34327008	34352373								gene_13002-RNA3896_R0	EMOR15	Chr6	15323055	15324906
gene_18673-RNA12262_R0	EonuCSP4-1	chr1	80903884	80910672		gene_15181-TRANSCRIPT:TCOGS2:TC003560-RA_R0	EMIR16	Chr5	7133648	7176050								gene_15591-RNA25655_R1	EMOR16	Chr8	43388950	43390438
gene_9372-TRANSCRIPT:TCOGS2:TC008680-RA_R1	EonuCSP3-4	chr1	51509363	51512986		gene_3851-GB53122-RA_R0	EMIR17	Chr5	7213960	7295363								gene_17452-RNA23680_R3	EMOR17	Chr8	43388950	43390508
gene_18866-RNA1840_R5	EonuCSP8-5	chr1	76819564	76822144		gene_11455-TRANSCRIPT:RPRC000199-RA_R1	EMIR18	Chr2	65482251	65501811								gene_9336-RNA7159_R1	EMOR18	Chr8	27079438	27081421
gene_12365-RNA2431_R9	EonuCSP1-1	chr1	73704714	73705024		gene_11456-TRANSCRIPT:RPRC000199-RA_R2	EMIR19	Chr2	65465455	65478712								gene_14406-RNA11234_R2	EMOR19	Chr2	75211015	75212084
gene_13365-FBTR0072404_R1	EonuCSP2-1	chr1	87342480	87349660		gene_5373-TRANSCRIPT:RPRC000021-RA_R1	EMIR20	Chr2	53933238	53948614								gene_6608-BGIBMGA012469-TA_R0	EMOR20	Chr6	20274199	20276261
gene_8959-RNA25933_R1	EonuCSP8-4	chr1	76833508	76833690		gene_11027-TRANSCRIPT:RPRC000021-RA_R3	EMIR21	Chr9	17381962	17400862
gene_7178-TRANSCRIPT:RPRC002854-RA_R1	EonuCSP7-2	chr10	23615151	23615777		gene_11031-MYZPE13164_G006_V1.0_000065280.1_R0	EMIR22	Chr4	70357328	70375876
gene_7269-TRANSCRIPT:RPRC001863-RA_R0	EonuCSP7-3	chr3	38384217	38394355		gene_10952-RNA10040_R5	EMIR23	Contig_6433	17502	20296
gene_5565-TRANSCRIPT:RPRC010107-RA_R1	EonuCSP9-3	chr5	17060563	17063534
gene_11633-TRANSCRIPT:RPRC010107-RA_R0	EonuCSP7-1	chr5	43850573	43852929
gene_5572-RNA1839_R3	EonuCSP9-4	chr5	17067209	17069689
