# Supplementary material for: Genomic Variations in the Tea Leafhopper Reveal the Basis of Its Adaptive Evolution
Source: Genomics Proteomics Bioinformatics. 2022 Aug 28;20(6):1092–105. doi: 10.1016/j.gpb.2022.05.011 (PMC10225489; doi:10.1016/j.gpb.2022.05.011)
Supplement: Supplementary Table S12 — List of gene families involved in detoxification [file mmc13.xlsx]

## Sheet: Sheet1
Table S12 List of gene families involved in detoxification
Cytochrome P450s						glutathione S-transferase						carboxylesterase						ATPbinding cassette transporters (ABC transporters)
Reference ID	Chromosome	Start	end	Strand		Reference ID	Chromosome	Start	end	Strand		Reference ID	Chromosome	Start	end	Strand		Reference ID	Chromosome	Start	end	Strand
gene_11849-TRANSCRIPT:TCOGS2:TC016235-RA_R0	Chr2	54462634	54488841	-		gene_17873-RNA1189_R0	contig_10475	2203	18707	+		gene_12258-TRANSCRIPT:TCOGS2:TC006241-RA_R4	Chr2	39605909	39609047	+		gene_15244-FBTR0070490_R0	Chr5	26489154	26505084	-
gene_5669-RNA9073_R3	Chr6	15796025	15815579	-		gene_9074-RNA7681_R0	Chr2	5699563	5701618	-		gene_16913-TRANSCRIPT:TCOGS2:TC014687-RA_R0	Chr2	167154	181938	-		gene_2684-BGIBMGA005202-TA_R0	Chr4	15261681	15272687	-
gene_17506-RNA9073_R0	Chr5	45824953	45832353	-		gene_5730-RNA219_R0	Chr5	14566014	14573934	-		gene_10111-DPOGS209671-TA_R2	Chr9	28017936	28026745	+		gene_1107-RNA19674_R0	Chr4	6828713	6844037	-
gene_14704-RNA9073_R1	Chr10	916677	924514	+		gene_1653-RNA13958_R1	Chr3	73090569	73092024	+		gene_17177-MYZPE13164_G006_V1.0_000139310.2_R2	Chr3	75095501	75097204	+		gene_17039-RNA12360_R2	Chr4	49616579	49626536	+
gene_7227-RNA9073_R2	Chr8	17866270	17875222	-		gene_7615-RNA11230_R0	Chr3	72981752	73005481	+		gene_2294-TRANSCRIPT:TCOGS2:TC015265-RA_R0	Chr10	18798734	18800482	+		gene_12743-RNA9765_R5	Chr4	8160210	8171912	+
gene_2875-RNA11102_R0	Chr3	72338915	72347129	-		gene_12073-RNA219_R1	contig_7091	33118	35111	-		gene_16810-RNA168_R0	Chr5	18599591	18607594	-		gene_14117-RNA13179_R0	Chr4	39199512	39210236	-
gene_12269-RNA10406_R2	Chr2	39819922	39835299	+		gene_15313-MYZPE13164_G006_V1.0_000137940.1_R7	Chr8	41389965	41394145	-		gene_10772-RNA9053_R0	Chr2	64348837	64358409	+		gene_17049-DPOGS212609-TA_R0	Chr4	49514509	49535488	-
gene_17204-RNA10407_R1	Chr5	9542373	9551415	+		gene_16376-TRANSCRIPT:TCOGS2:TC000522-RA_R0	Chr3	60890885	60895065	-		gene_1625-RNA10001_R1	Chr4	22358269	22364907	-		gene_3435-MYZPE13164_G006_V1.0_000071760.2_R0	Chr3	7249601	7260727	-
gene_8213-GB54765-RA_R0	Chr2	9376373	9382476	+		gene_7657-DPOGS201020-TA_R7	Chr9	23210667	23214373	-		gene_7345-RNA168_R3	contig_4362	5130	12492	-		gene_6472-MYZPE13164_G006_V1.0_000056710.1_R0	Chr5	19478136	19492218	+
gene_7236-RNA1848_R0	Chr1	92189417	92197860	-		gene_975-TRANSCRIPT:RPRC011244-RA_R3	Chr9	23186100	23190434	+		gene_16809-RNA168_R4	Chr5	18559874	18568589	-		gene_12883-RNA1987_R0	Chr5	64597496	64615018	+
gene_9772-RNA9073_R5	Chr5	2184930	2196025	+		gene_6154-GB48904-RA_R0	contig_3630	4214	22385	+		gene_129-TRANSCRIPT:TCOGS2:TC014795-RA_R4	Chr9	734017	735654	+		gene_10286-DPOGS200492-TA_R0	Chr4	11574612	11587918	+
gene_7237-RNA6411_R0	Chr1	92202531	92207560	-		gene_13034-GB48904-RA_R5	Chr5	54994039	54997634	-		gene_19074-MYZPE13164_G006_V1.0_000121020.1_R5	Chr2	17172347	17174030	-		gene_11927-GB51790-RA_R1	Chr8	3224360	3238755	+
gene_18131-TRANSCRIPT:TCOGS2:TC002551-RA_R0	Chr6	13392945	13396994	+		gene_9415-GB48905-RA_R9	contig_3630	11341	22385	+		gene_16346-RNA19462_R0	Chr9	3803458	3816559	-		gene_7838-TRANSCRIPT:RPRC009214-RA_R0	Chr3	46573485	46603269	+
gene_18596-RNA8684_R6	Chr10	11136628	11147883	+		gene_7660-RNA13218_R5	Chr9	23413857	23418416	-		gene_2295-TRANSCRIPT:TCOGS2:TC015265-RA_R1	Chr10	18795814	18797502	+		gene_105-RNA3515_R0	Chr5	50837340	50909306	+
gene_18130-MYZPE13164_G006_V1.0_000024000.1_R0	Chr6	11524253	11530920	-		gene_7658-RNA13218_R0	Chr9	23423679	23429539	+		gene_13651-MYZPE13164_G006_V1.0_000078170.1_R8	Chr4	14176260	14185353	-		gene_6548-MYZPE13164_G006_V1.0_000185650.2_R2	Chr6	9056973	9070170	-
gene_3620-TRANSCRIPT:TCOGS2:TC014359-RA_R2	Chr5	36952452	36958062	-		gene_9409-2E2533E748319F2CA3F201E0F4A255FD_R0	Chr4	51635365	51639101	+		gene_16276-MYZPE13164_G006_V1.0_000139310.2_R0	Chr2	28138070	28149251	+		gene_5694-TRANSCRIPT:RPRC009214-RA_R1	Chr3	46593600	46603269	+
gene_10184-MYZPE13164_G006_V1.0_000148410.1_R0	Chr1	65723466	65727433	-		gene_9414-FBTR0087005_R3	Chr4	51595415	51600237	-		gene_16811-TRANSCRIPT:TCOGS2:TC005133-RA_R0	Chr5	18572950	18589751	-		gene_2311-MYZPE13164_G006_V1.0_000142050.1_R0	Chr10	18816864	18834074	-
gene_12976-RNA13192_R0	Chr3	33711878	33720751	+		gene_14948-RNA10624_R1	Chr10	25784197	25786793	+		gene_4555-TRANSCRIPT:TCOGS2:TC000804-RA_R1	Chr1	26132774	26142380	+		gene_16401-MYZPE13164_G006_V1.0_000056710.1_R2	Chr6	38384589	38412709	-
gene_6702-TRANSCRIPT:TCOGS2:TC010253-RA_R2	Chr5	28335650	28340689	-		gene_970-TRANSCRIPT:RPRC011128-RA_R3	Chr9	23222965	23231349	+		gene_19086-TRANSCRIPT:RPRC000482-RA_R1	Chr2	39702878	39705394	+		gene_16400-MYZPE13164_G006_V1.0_000056710.1_R3	Chr6	38421959	38438757	-
gene_8219-BGIBMGA006916-TA_R1	Chr2	9392319	9406767	-		gene_5709-RNA1618_R0	Chr6	261382	266893	+		gene_16047-RNA9053_R3	Chr4	61206529	61217383	+		gene_2683-GB53046-RA_R0	Chr4	15166769	15178430	-
gene_14429-RNA4677_R1	Chr2	15515967	15529215	-		gene_4903-FBTR0082042_R0	Chr1	29607850	29615580	-		gene_17033-DPOGS202609-TA_R0	Chr4	49718384	49745098	-		gene_15845-FBTR0077885_R0	Chr4	46961761	46979655	+
gene_18478-RNA10407_R6	Chr3	48238364	48248522	-		gene_7656-TRANSCRIPT:RPRC011128-RA_R4	Chr9	23204055	23208012	-		gene_19495-FBTR0070624_R0	Chr3	35839678	35844816	+		gene_1989-RNA13179_R1	Chr4	39184614	39275443	-
gene_11430-RNA8685_R3	Chr2	65395605	65408281	+		gene_17207-FBTR0087005_R7	Chr5	9313442	9317423	+		gene_13647-TRANSCRIPT:TCOGS2:TC000804-RA_R5	Chr4	14202849	14212354	+		gene_19598-FBTR0100012_R4	Chr1	56042659	56044723	+
gene_18977-RNA11363_R7	Chr10	10007066	10010959	+		gene_7659-RNA219_R8	Chr9	23436283	23439209	+		gene_1626-TRANSCRIPT:RPRC003808-RA_R3	Chr4	22380372	22386183	-		gene_1650-DPOGS201427-TA_R3	Chr8	3264601	3275088	+
gene_9600-RNA11729_R0	Chr6	10796283	10804030	-		gene_5506-RNA1618_R1	Chr6	10594368	10597782	-		gene_8142-RNA9053_R2	Chr6	49277681	49293711	-		gene_15272-MYZPE13164_G006_V1.0_000186200.1_R3	Chr4	9917011	9931099	+
gene_10216-RNA4218_R8	Chr5	34405847	34412683	+		gene_9735-MYZPE13164_G006_V1.0_000064970.2_R3	Chr6	261382	336425	+		gene_2907-DPOGS214902-TA_R0	Chr1	61691846	61710429	+		gene_5776-MYZPE13164_G006_V1.0_000073530.1_R0	Chr6	23194612	23211602	-
gene_18755-TRANSCRIPT:TCOGS2:TC010255-RA_R2	Chr7	12374221	12382001	-		gene_17873-RNA1189_R0	contig_10475	2203	18707	+		gene_8441-RNA171_R3	contig_4915	11550	22332	-		gene_17509-RNA14863_R3	Chr6	27222463	27232134	+
gene_17854-RNA9539_R6	Chr4	54136914	54141241	-		gene_1654-TRANSCRIPT:TCOGS2:TC004444-RA_R2	Chr3	73070491	73072186	+		gene_10759-RNA6600_R0	Chr3	41222478	41253844	+		gene_8974-RNA14863_R6	Chr6	27241678	27250657	-
gene_18370-TRANSCRIPT:TCOGS2:TC010253-RA_R6	Chr5	8608462	8611419	-		gene_4655-TRANSCRIPT:RPRC002620-RA_R0	Chr10	3931577	3933805	+		gene_1498-MYZPE13164_G006_V1.0_000139310.2_R1	Chr2	25543923	25562513	+		gene_5782-RNA4166_R0	Chr6	23248033	23256106	+
gene_17340-MYZPE13164_G006_V1.0_000152840.1_R0	Chr4	27183749	27251531	-		gene_5507-FBTR0076622_R0	Chr6	10582954	10586731	-		gene_13096-RNA9053_R7	Chr1	7505286	7515384	-
gene_3574-MYZPE13164_G006_V1.0_000113270.1_R1	Chr4	27183792	27242590	-								gene_14091-FBTR0301072_R2	Chr5	22611844	22625489	+
gene_7582-FBTR0088690_R6	Chr2	24071089	24077112	+								gene_18002-RNA9053_R9	Chr1	22581217	22587678	+
gene_2957-FBTR0088690_R9	Chr5	60957225	60963325	-								gene_9842-RNA9053_R8	Chr1	7505286	7515384	-
gene_509-DPOGS208965-TA_R0	Chr5	33465491	33474056	-								gene_13378-MYZPE13164_G006_V1.0_000139310.2_R8	Chr4	22417408	22423281	-
gene_8380-RNA10407_R8	Chr4	9154224	9167425	+								gene_11760-RNA9053_R6	Chr9	30974009	30983963	+
gene_10576-TRANSCRIPT:RPRC000046-RA_R4	Chr5	42960798	42968523	+								gene_15819-DPOGS214158-TA_R0	Chr8	9204076	9211114	+
gene_6358-TRANSCRIPT:RPRC000027-RA_R6	Chr1	47912051	47931684	-								gene_183-DPOGS214902-TA_R2	Chr1	70649001	70658776	-
gene_5438-RNA4677_R5	Chr2	15515967	15525066	-								gene_19496-TRANSCRIPT:TCOGS2:TC014795-RA_R3	Chr3	35835011	35836668	+
gene_5657-RNA9539_R9	Chr6	15806163	15810136	+								gene_13264-TRANSCRIPT:TCOGS2:TC015089-RA_R4	Chr6	32712025	32722137	-
gene_15644-MYZPE13164_G006_V1.0_000011150.1_R6	Chr1	31587024	31591187	-								gene_11747-RNA5099_R8	Chr9	31080871	31090398	-
gene_1331-RNA787_R0	Chr2	78679901	78688263	-								gene_18897-RNA19476_R5	Chr10	3318053	3338074	-
gene_2995-TRANSCRIPT:RPRC007865-RA_R0	Chr5	51134906	51141057	+								gene_17789-TRANSCRIPT:RPRC003564-RA_R0	Chr1	30303677	30318038	+
gene_11582-RNA7597_R8	Chr5	65870375	65871300	-								gene_18308-RNA10070_R1	Chr5	51244706	51275159	-
gene_14230-RNA23121_R9	Chr1	37220254	37221962	+								gene_10750-GB47974-RA_R0	Chr5	54290145	54298062	+
gene_12977-BGIBMGA001003-TA_R1	Chr3	33740622	33751780	+								gene_16814-TRANSCRIPT:TCOGS2:TC000804-RA_R2	Chr5	18638254	18653850	-
gene_3626-A7313E35E6DD60CE1F2E305D3EFF8C1D_R8	Chr5	37356036	37360288	+								gene_6389-GB55921-RA_R6	Chr2	142383	160518	+
gene_10529-RNA12059_R4	Chr4	10771586	10778119	+								gene_15030-DPOGS214902-TA_R3	Chr1	60868980	60878217	+
gene_17390-BGIBMGA002267-TA_R1	Chr5	48906851	48914959	+								gene_17741-RNA10070_R0	Chr2	42935676	42945598	+
gene_19470-RNA24971_R4	Chr8	16490119	16491641	-								gene_11700-MYZPE13164_G006_V1.0_000079300.3_R8	Chr1	20605314	20608242	+
gene_18479-RNA8684_R9	Chr3	48252866	48265766	-								gene_1408-GB42603-RA_R2	Chr3	47747422	47755847	-
gene_3450-TRANSCRIPT:TCOGS2:TC005386-RA_R9	Chr3	56259526	56262090	-								gene_10568-MYZPE13164_G006_V1.0_000049730.2_R0	Chr9	3648896	3669266	-
gene_2205-RNA14174_R0	Chr5	53001183	53022778	+								gene_8143-RNA4544_R0	Chr6	49282872	49285740	-
gene_4074-RNA18970_R8	Chr1	29237387	29239008	-								gene_12071-RNA8453_R0	contig_7089	34400	41048	-
gene_8660-RNA7164_R6	Chr4	12070441	12074335	+								gene_13095-TRANSCRIPT:RPRC010263-RA_R2	Chr1	7476406	7483997	+
gene_3447-RNA7164_R9	Chr3	55958414	55963795	-								gene_803-TRANSCRIPT:TCOGS2:TC007922-RA_R9	Chr8	40283088	40292553	-
gene_1730-RNA3806_R6	Chr2	13932020	13937471	-								gene_9275-GB42808-RA_R7	Chr7	32339025	32360500	-
gene_2696-RNA3806_R2	Chr2	51445061	51448143	+								gene_16613-MYZPE13164_G006_V1.0_000189840.1_R0	Chr8	44346260	44358274	-
gene_2022-RNA20555_R5	Chr2	9107903	9111853	+								gene_16645-TRANSCRIPT:TCOGS2:TC003378-RA_R1	Chr8	43823705	43827555	+
gene_18597-TRANSCRIPT:TCOGS2:TC012497-RA_R4	Chr10	11128918	11131114	+								gene_284-GB44271-RA_R0	Chr7	10300522	10301824	+
gene_6002-TRANSCRIPT:RPRC011241-RA_R0	Chr3	360797	363239	+								gene_17790-TRANSCRIPT:RPRC007696-RA_R2	Chr1	30300400	30302627	+
gene_18078-TRANSCRIPT:RPRC000196-RA_R8	Chr4	1146207	1183407	+								gene_1627-BGIBMGA012585-TA_R4	Chr4	22372459	22376903	-
gene_1731-RNA3806_R1	Chr2	13903237	13908035	-								gene_13674-GB44271-RA_R1	Chr7	31999767	32007941	-
gene_14764-FBTR0086185_R9	Chr3	11782901	11785476	-								gene_16813-RNA3020_R3	Chr5	18626406	18629312	-
gene_18229-TRANSCRIPT:TCOGS2:TC015291-RA_R2	Chr4	31281244	31289013	-								gene_3508-TRANSCRIPT:RPRC000721-RA_R0	Chr3	66061222	66077016	+
gene_1008-RNA9126_R0	Chr2	10966749	10973485	+								gene_7346-MYZPE13164_G006_V1.0_000117280.1_R1	Chr5	18626438	18626953	-
gene_1228-RNA9365_R9	Chr8	2162629	2166842	-								gene_6026-RNA3020_R0	Chr3	57886945	57890509	+
gene_3445-TRANSCRIPT:RPRC007284-RA_R2	Chr3	55852215	55857829	-								gene_17412-TRANSCRIPT:TCOGS2:TC010466-RA_R8	Chr3	3338852	3348818	+
gene_17092-MYZPE13164_G006_V1.0_000086190.1_R0	Chr2	52383646	52392678	-								gene_16345-RNA9658_R0	Chr9	3727192	3727644	-
gene_2114-FBTR0088312_R2	Chr1	70880106	70886914	-								gene_11761-TRANSCRIPT:TCOGS2:TC005100-RA_R0	Chr9	31030406	31040672	+
gene_4334-RNA25228_R0	Chr2	7639395	7644072	+								gene_17791-RNA3021_R4	Chr1	30299618	30299812	+
gene_18228-RNA25228_R2	Chr4	31295556	31299086	-								gene_11762-TRANSCRIPT:RPRC003606-RA_R8	Chr9	31005354	31010559	+
gene_715-RNA2187_R1	contig_384	17555	29825	-								gene_148-79D000C6AB433589193E5039596F864E_R1	Chr1	26103689	26104775	+
gene_2623-RNA2187_R0	Chr1	25350806	25363104	+								gene_7347-79D000C6AB433589193E5039596F864E_R4	Chr5	18728517	18730302	-
gene_5735-RNA7166_R3	Chr5	36399335	36411708	-								gene_9843-RNA3021_R2	Chr1	7500957	7501181	-
gene_13448-RNA20555_R6	Chr3	20889210	20893957	-								gene_557-79D000C6AB433589193E5039596F864E_R2	Chr5	53305850	53308082	-
gene_3735-TRANSCRIPT:RPRC007284-RA_R0	Chr1	38200537	38203163	+								gene_6027-RNA11548_R0	Chr3	57894102	57897226	+
gene_606-RNA2588_R0	Chr6	45087294	45093677	-								gene_6025-RNA3021_R1	Chr3	57884864	57885890	+
gene_816-TRANSCRIPT:TCOGS2:TC014691-RA_R0	Chr2	43616668	43627032	-
gene_18077-TRANSCRIPT:RPRC007953-RA_R5	contig_10590	441	2912	+
gene_11955-MYZPE13164_G006_V1.0_000119550.1_R0	Chr2	85672978	85685245	+
gene_13450-RNA20555_R4	Chr3	20867724	20871258	+
gene_18230-DPOGS206197-TA_R1	Chr4	31259310	31268631	-
gene_9072-FBTR0082475_R0	Chr2	5764160	5768833	-
gene_18079-TRANSCRIPT:RPRC010477-RA_R3	Chr4	1158131	1159837	+
gene_2009-TRANSCRIPT:RPRC007953-RA_R2	Chr2	2659457	2663266	-
gene_3198-RNA7164_R8	Chr4	685131	691628	-
gene_5734-DPOGS207372-TA_R1	Chr5	36379939	36393829	+
gene_12080-RNA25587_R5	Chr10	11034313	11042075	+
gene_4335-RNA23966_R3	Chr2	7621811	7623667	+
gene_4945-RNA2989_R1	Chr3	169812	171930	-
gene_14995-RNA24626_R7	Chr4	54125970	54126932	-
gene_17228-RNA8201_R1	contig_10020	81580	83343	+
gene_1343-0749A763F61D003B158839F18DDD006C_R4	Chr1	27317367	27317761	-
gene_8652-TRANSCRIPT:RPRC004305-RA_R7	contig_5047	3762	20289	-
gene_17335-TRANSCRIPT:RPRC004305-RA_R6	Chr5	65384643	65399570	-
gene_7486-RNA25480_R6	Chr5	40397000	40397819	-
gene_4330-RNA9287_R4	Chr2	7656789	7658972	-
gene_10530-RNA6631_R9	Chr4	10766235	10767885	+
gene_2695-DPOGS213499-TA_R1	Chr2	51440449	51441901	+
gene_3734-TRANSCRIPT:RPRC003226-RA_R0	Chr1	38190728	38195973	+
gene_3625-BGIBMGA012666-TA_R2	Chr5	37360469	37360681	+
gene_1622-BGIBMGA012666-TA_R3	Chr5	37381506	37381718	-
gene_2887-TRANSCRIPT:RPRC009721-RA_R0	Chr3	71462361	71466446	-
