# Supplementary material for: Genomic Variations in the Tea Leafhopper Reveal the Basis of Its Adaptive Evolution
Source: Genomics Proteomics Bioinformatics. 2022 Aug 28;20(6):1092–105. doi: 10.1016/j.gpb.2022.05.011 (PMC10225489; doi:10.1016/j.gpb.2022.05.011)
Supplement: Supplementary Table S14 — Genomic regions under selection [file mmc15.xlsx]

## Sheet: Sheet1
Table S14 Genomic regions under selection
Chromosome	BIN_start	Number of SNPs	Tajima's D
Chr7	51700000	1730	-2.40343
Chr7	51800000	2108	-2.30338
Chr7	50900000	1899	-2.23188
contig_11257	0	74	-2.17518
Chr7	51600000	2086	-2.17409
Chr7	51900000	1312	-2.15807
Chr7	51300000	2540	-2.15549
Chr7	50100000	2177	-2.09419
contig_9002	0	1049	-2.08277
Chr7	2000000	2512	-1.99782
Chr7	50600000	2036	-1.9671
Chr7	50700000	2410	-1.95495
Chr7	50200000	2461	-1.94816
Chr7	1300000	1873	-1.9034
Chr7	50800000	2113	-1.87586
Chr7	50000000	2170	-1.86129
Chr7	50500000	1694	-1.83559
contig_7922	0	217	-1.82474
contig_8361	0	126	-1.79996
Chr7	3600000	3255	-1.78838
Chr8	42700000	1362	-1.7436
Chr7	51200000	1108	-1.72491
contig_9665	0	988	3.42078
contig_10359	0	191	3.27786
Chr2	31400000	4349	3.151
contig_10649	0	94	3.09308
Chr4	37400000	4483	3.07515
Chr2	37500000	4226	3.06649
contig_7494	0	1307	3.00622
contig_9664	0	1250	2.99184
Chr2	29200000	5772	2.99124
contig_7668	0	306	2.96838
Chr2	33000000	5648	2.93968
contig_8245	0	19	2.9363
Chr2	32500000	5817	2.93186
Chr1	93900000	5483	2.92238
contig_4439	0	84	2.90935
Chr2	29100000	4891	2.90926
Chr2	33100000	4857	2.89996
Chr3	74400000	5582	2.88302
Chr1	93700000	5917	2.87726
Chr3	74500000	5112	2.87419
contig_5279	0	987	2.87411
Chr2	31300000	4275	2.82837
contig_1784	0	193	2.81721
contig_10104	0	2098	2.81671
Chr4	68500000	5332	2.80893
Chr10	1400000	5801	2.78743
contig_5913	0	1353	2.78063
contig_5839	0	548	2.77714
Chr2	29300000	4207	2.77197
contig_8074	0	796	2.7718
Chr2	29800000	5003	2.75101
Chr1	93800000	5954	2.74805
Chr2	22800000	4663	2.74308
Chr8	36700000	4633	2.74061
Chr3	74800000	4539	2.7358
contig_9804	0	585	2.73212
Chr2	23100000	5090	2.72934
Chr4	9800000	6203	2.72674
Chr8	36300000	8132	2.72384
Chr2	25900000	4578	2.70857
Chr2	28800000	5607	2.70832
contig_4419	0	1552	2.70494
Chr4	37300000	4597	2.70381
Chr4	39700000	4664	2.7005
contig_2988	0	312	2.69803
Chr5	65500000	5261	2.69766
contig_4805	0	3	2.69229
Chr2	33200000	4834	2.68919
contig_836	0	37	2.68349
Chr3	74200000	5076	2.6751
contig_2180	0	2611	2.67456
contig_1628	0	69	2.67418
Chr3	74900000	4846	2.67166
Chr5	40700000	5428	2.66634
contig_10827	0	1140	2.66574
Chr5	35500000	5740	2.66495
Chr8	36000000	5547	2.66239
contig_10468	0	2653	2.66059
Chr5	15200000	5785	2.65809
Chr3	74600000	4102	2.65433
Chr5	27400000	5713	2.64655
Chr2	20300000	5406	2.64608
Chr2	37300000	2455	2.64583
Chr2	29400000	2874	2.62847
Chr8	36400000	7203	2.62356
Chr4	69200000	3994	2.62199
Chr8	36100000	6126	2.62131
contig_2382	0	929	2.6195
contig_1553	0	1238	2.61781
Chr3	74100000	4855	2.60928
contig_7954	0	225	2.60867
Chr5	43800000	5650	2.60504
Chr2	36100000	3659	2.60502
Chr2	37700000	4472	2.59816
Chr5	44700000	5525	2.59361
contig_6045	0	670	2.59338
contig_3736	0	227	2.59099
Chr5	41500000	5077	2.58149
Chr5	37800000	7283	2.57323
Chr5	41400000	5309	2.57283
Chr10	1300000	7534	2.56533
contig_448	0	1436	2.56476
Chr4	68200000	5200	2.56336
Chr5	11600000	7046	2.5528
Chr8	36200000	6286	2.55205
contig_3062	0	256	2.55138
Chr2	42800000	6241	2.55072
contig_7772	0	488	2.54993
Chr8	32900000	5400	2.5497
Chr1	94000000	4223	2.53694
Chr2	37000000	3753	2.53615
Chr3	74300000	5094	2.5352
Chr2	42300000	5407	2.53416
Chr2	20600000	5857	2.53251
Chr2	35500000	4625	2.53162
Chr2	13000000	7021	2.52872
Chr5	23400000	6196	2.52838
Chr5	38400000	6145	2.52795
Chr2	26800000	5678	2.52015
Chr2	30500000	5074	2.51279
Chr8	32800000	5741	2.49894
contig_10778	0	650	2.49459
Chr5	65400000	5791	2.49116
Chr4	69000000	5790	2.49071
Chr5	25500000	6526	2.4901
Chr8	36600000	6023	2.48866
Chr5	41200000	6968	2.48422
Chr2	42700000	6373	2.47968
Chr2	20000000	5059	2.47853
Chr5	42700000	5235	2.4774
Chr2	28900000	5309	2.46868
contig_10308	0	1822	2.46731
Chr2	36400000	3417	2.46671
Chr8	35900000	6494	2.46612
contig_7724	0	57	2.46348
Chr5	40300000	6411	2.46177
contig_773	0	100	2.45952
Chr4	9500000	6743	2.45895
Chr2	43000000	4673	2.45725
contig_7052	0	1098	2.45533
contig_2300	0	1158	2.45442
Chr4	21100000	5188	2.45385
Chr5	17600000	6632	2.44562
Chr2	51500000	5272	2.44319
Chr5	38000000	6968	2.44134
Chr2	41600000	6003	2.43926
Chr2	17300000	6443	2.43885
Chr5	37900000	7073	2.4377
Chr3	73900000	6749	2.43741
contig_9755	0	124	2.43565
Chr4	68900000	3401	2.43457
Chr2	44900000	6257	2.43155
Chr1	2200000	7663	2.4305
Chr5	37000000	5940	2.42801
Chr4	9900000	6039	2.42674
Chr2	43700000	4892	2.42473
Chr2	33300000	3452	2.42435
Chr2	41000000	4632	2.4234
contig_9662	0	1006	2.41769
Chr5	30800000	5909	2.41574
Chr5	40100000	7827	2.41337
Chr8	43500000	6062	2.41215
Chr5	40000000	7659	2.41133
Chr8	35800000	7905	2.40629
Chr2	12000000	7044	2.40488
contig_1426	0	152	2.40296
Chr2	28700000	5409	2.39859
Chr5	25700000	5037	2.39841
Chr5	17500000	6256	2.39552
Chr2	37400000	4452	2.38944
Chr5	32000000	5650	2.38904
contig_1173	0	60	2.38743
Chr5	40200000	6927	2.38175
Chr5	49000000	8657	2.38054
contig_10826	0	823	2.37971
contig_3668	0	1436	2.37826
contig_3042	0	90	2.37783
contig_5845	0	405	2.37311
contig_8135	0	906	2.37305
Chr2	12900000	6721	2.37161
Chr5	47500000	5286	2.36648
contig_2181	0	1091	2.36478
Chr2	29900000	5007	2.36385
Chr2	47700000	5471	2.36316
contig_7018	0	83	2.35887
Chr2	51000000	5753	2.35834
Chr5	39600000	6853	2.35584
Chr1	2000000	6539	2.35527
Chr2	42500000	5218	2.35499
Chr4	40000000	4773	2.35496
Chr5	14800000	7472	2.35488
Chr1	93300000	7300	2.35445
Chr2	25300000	4769	2.35384
Chr2	31800000	4520	2.35373
Chr8	33600000	6759	2.35161
Chr4	59200000	6572	2.35141
Chr5	64900000	5485	2.34981
Chr2	18000000	7549	2.34919
Chr5	44600000	6225	2.34377
Chr5	33300000	6839	2.34305
Chr8	10000000	5616	2.33838
Chr2	38500000	4369	2.33746
Chr5	37500000	6587	2.3358
Chr2	48900000	4941	2.3339
Chr5	64600000	5551	2.33389
Chr5	25600000	6585	2.33277
Chr3	73600000	6982	2.33252
Chr3	1300000	4959	2.32787
Chr3	33600000	7338	2.32665
contig_2568	0	7	2.32058
Chr5	23500000	7162	2.32006
Chr8	36900000	6072	2.31654
contig_8314	0	16	2.31214
Chr2	45800000	5831	2.31075
Chr5	33400000	6331	2.30968
Chr2	42900000	4874	2.30646
Chr8	16600000	6401	2.30587
contig_2596	0	1510	2.3055
Chr5	27600000	5301	2.30246
Chr5	19400000	6356	2.30205
Chr8	16400000	5165	2.30159
Chr2	55600000	7733	2.3007
contig_9117	0	353	2.3003
Chr5	26300000	3057	2.29856
Chr5	15400000	8190	2.29741
contig_10357	0	462	2.29608
Chr5	37200000	7220	2.29307
Chr2	38900000	5385	2.29173
Chr2	45400000	5851	2.28979
Chr2	42400000	6142	2.28574
Chr5	32100000	5120	2.28561
Chr5	41600000	4526	2.28414
contig_278	0	1863	2.2811
Chr1	50600000	5739	2.27867
Chr2	45000000	6315	2.27832
Chr10	10200000	6114	2.27735
Chr2	31100000	4469	2.27704
contig_2168	0	714	2.27692
contig_5261	0	206	2.27597
Chr3	74000000	5043	2.27511
Chr2	18100000	5780	2.27446
contig_6459	0	213	2.27381
contig_1866	0	254	2.27352
Chr5	50200000	6358	2.27171
contig_9039	0	106	2.27084
Chr2	24500000	3902	2.27048
Chr5	48500000	7093	2.26995
Chr8	18900000	7384	2.26896
Chr5	37100000	6508	2.26675
contig_6058	0	1248	2.26673
Chr8	37100000	5256	2.26506
Chr8	33500000	6169	2.26475
Chr5	40800000	6671	2.26353
contig_10641	0	2583	2.26301
contig_1148	0	2185	2.26265
contig_11409	0	1256	2.26237
Chr8	13800000	7090	2.26063
Chr5	18900000	8161	2.26
Chr5	44100000	7036	2.25937
contig_5512	0	384	2.25798
Chr5	52400000	6861	2.25612
contig_3734	0	1439	2.25486
Chr5	48800000	7556	2.25446
Chr1	70800000	5272	2.25442
Chr5	52300000	6959	2.25218
Chr5	46200000	6860	2.24708
Chr2	30400000	5582	2.24687
Chr8	36800000	4752	2.24463
Chr5	47000000	5071	2.24272
Chr1	27200000	6747	2.2423
Chr2	4300000	5721	2.24031
Chr3	73800000	6170	2.24014
Chr5	43700000	4185	2.23966
Chr5	30900000	6394	2.23802
contig_7455	0	1383	2.23729
Chr2	38600000	5227	2.23726
Chr5	27300000	6941	2.23481
Chr5	12900000	7291	2.2347
contig_7907	0	534	2.2318
Chr5	40600000	6236	2.23095
Chr3	400000	4744	2.23068
Chr2	28600000	5906	2.22982
Chr1	37600000	6300	2.22885
contig_9478	0	1539	2.22857
Chr8	11200000	5480	2.22841
contig_11290	0	1431	2.22649
Chr2	70500000	8030	2.22627
Chr5	23200000	7112	2.22603
Chr8	19800000	5475	2.22472
Chr5	16100000	8549	2.22459
Chr5	33200000	6696	2.22426
Chr2	28400000	4472	2.22416
Chr5	11700000	7640	2.21792
Chr5	66300000	5615	2.21709
Chr6	600000	5810	2.21679
Chr5	30100000	7500	2.2163
Chr5	26100000	3951	2.21538
Chr2	45200000	6269	2.21423
contig_11209	0	242	2.2128
Chr5	64700000	5704	2.21152
contig_7208	0	1593	2.21128
Chr8	32000000	5589	2.21122
contig_11172	0	121	2.20964
Chr8	5500000	6078	2.20946
Chr5	51600000	6674	2.20846
Chr5	58300000	5883	2.20826
Chr5	16000000	8122	2.20771
Chr2	54600000	6271	2.20735
Chr2	23300000	4554	2.20666
Chr2	300000	3957	2.20615
Chr8	11800000	7598	2.20515
contig_6869	0	1250	2.20492
Chr2	20400000	5889	2.20469
Chr5	36300000	7309	2.20221
Chr5	15300000	7009	2.20202
Chr5	45000000	6854	2.20201
contig_2961	0	700	2.20172
contig_10799	0	1121	2.20075
Chr4	4000000	6198	2.1998
Chr5	40900000	5791	2.19901
contig_788	0	308	2.19898
Chr8	8600000	6693	2.19863
contig_521	0	149	2.19837
Chr5	19900000	4870	2.19654
contig_3846	0	1218	2.19592
Chr2	47800000	5407	2.1958
contig_746	0	116	2.19345
Chr2	200000	1108	2.19211
Chr5	45300000	6782	2.19137
Chr8	33200000	6630	2.19078
contig_5599	0	1447	2.18948
Chr8	32400000	6704	2.18889
Chr5	13000000	5842	2.18883
Chr4	37500000	6058	2.18872
Chr10	23300000	7291	2.18863
Chr8	12100000	7276	2.18811
Chr5	35400000	7237	2.18712
Chr4	47300000	6151	2.18675
Chr5	53300000	7283	2.1861
Chr2	38100000	1927	2.18591
Chr5	19700000	5131	2.1858
Chr10	22900000	4365	2.18539
Chr2	34600000	4040	2.18533
Chr5	40500000	5129	2.18337
Chr8	9400000	7852	2.18294
contig_10590	0	445	2.17896
Chr5	35000000	7095	2.17831
contig_7625	0	40	2.17795
Chr5	19800000	6833	2.17626
Chr5	12000000	6986	2.17343
Chr2	37600000	4405	2.17314
Chr4	9200000	6271	2.17314
contig_9643	0	432	2.17273
Chr5	16400000	7410	2.17218
contig_612	0	27	2.17172
contig_10533	0	528	2.17026
Chr5	14900000	6327	2.16914
contig_5929	0	141	2.16853
Chr5	63100000	3281	2.16793
Chr8	34700000	6944	2.16712
Chr5	64500000	6229	2.16396
Chr5	50300000	7444	2.16363
Chr5	15500000	6098	2.16359
Chr5	53800000	7654	2.16296
contig_622	0	1509	2.15845
Chr2	64600000	6696	2.15758
contig_10134	0	159	2.15753
