# Supplementary material for: Genomic Variations in the Tea Leafhopper Reveal the Basis of Its Adaptive Evolution
Source: Genomics Proteomics Bioinformatics. 2022 Aug 28;20(6):1092–105. doi: 10.1016/j.gpb.2022.05.011 (PMC10225489; doi:10.1016/j.gpb.2022.05.011)
Supplement: Supplementary Table S15 — Genes under selection [file mmc16.xlsx]

## Sheet: Sheet1
Table S15 Genes under selection
Chromosome	Start region	End region	Gene ID
Chr1	27200000	27205000	gene_3087-RNA3524_R0.path1
Chr1	37600000	37605000	gene_3635-RNA5277_R0.path1
Chr1	93300000	93305000	gene_17721-TRANSCRIPT:RPRC010096-RA_R3.path1
Chr10	23300000	23305000	gene_12335-DPOGS212943-TA_R0.path1
Chr2	4300000	4305000	gene_444-MYZPE13164_G006_V1.0_000173920.1_R8.path1
Chr2	18100000	18105000	gene_17239-RNA9135_R0.path1
Chr2	29100000	29105000	gene_15910-RNA12084_R0.path1
Chr2	30400000	30405000	gene_16464-RNA1091_R1.path1
Chr2	31100000	31105000	gene_14143-936DC6FB2FBF3E4B1001983D3C3ADCDF_R0.path1
Chr2	32500000	32505000	gene_380-7ADCF40B40641BBDFCD861915AF087D0_R0.path1
Chr2	36400000	36405000	gene_9694-RNA1158_R0.path1
Chr2	37300000	37305000	gene_16942-RNA135_R0.path1
Chr2	37500000	37505000	gene_16921-RNA3405_R0.path1
Chr2	37700000	37705000	gene_16948-RNA6571_R0.path1
Chr2	38094485	38116661	gene_18482-MYZPE13164_G006_V1.0_000044940.2_R1.path1
Chr2	38100000	38105000	gene_16954-TRANSCRIPT:TCOGS2:TC012991-RA_R1.path1
Chr2	41000000	41005000	gene_212-GB54432-RA_R0.path1
Chr2	41600000	41605000	gene_12772-GB50203-RA_R1.path1
Chr2	42500000	42505000	gene_12783-TRANSCRIPT:TCOGS2:TC014783-RA_R0.path1
Chr2	43700000	43705000	gene_812-RNA9013_R0.path1
Chr3	400000	405000	gene_5992-GB55888-RA_R0.path1
Chr3	33600000	33605000	gene_12993-BGIBMGA000989-TA_R0.path1
Chr3	73600000	73605000	gene_7242-RNA5072_R1.path1
Chr3	74100000	74105000	gene_11409-TRANSCRIPT:RPRC011413-RA_R0.path1
Chr3	74300000	74305000	gene_11412-GB41761-RA_R0.path1
Chr3	74400000	74405000	gene_11416-RNA1854_R5.path1
Chr3	74402678	74427360	gene_11417-RNA23440_R0.path1
Chr4	4000000	4005000	gene_19213-RNA1823_R2.path1
Chr4	9900000	9905000	gene_15264-MYZPE13164_G006_V1.0_000166910.1_R0.path1
Chr4	21100000	21105000	gene_15082-RNA3184_R0.path1
Chr4	37400000	37405000	gene_8127-RNA3657_R0.path1
Chr4	39700000	39705000	gene_3353-RNA7329_R0.path1
Chr4	40000000	40005000	gene_14708-TRANSCRIPT:RPRC001186-RA_R0.path1
Chr4	68995988	69022434	gene_15698-MYZPE13164_G006_V1.0_000177010.1_R1.path1
Chr4	69000000	69005000	gene_16321-MYZPE13164_G006_V1.0_000177010.2_R0.path1
Chr4	69200000	69205000	gene_12947-TRANSCRIPT:RPRC010835-RA_R0.path1
Chr5	12000000	12005000	gene_4283-GB47495-RA_R0.path1
Chr5	19700000	19705000	gene_2597-GB50536-RA_R0.path1
Chr5	23200000	23205000	gene_17985-RNA4214_R0.path1
Chr5	26100000	26105000	gene_16758-FBTR0303695_R0.path1
Chr5	26300000	26305000	gene_19065-RNA7282_R1.path1
Chr5	27300000	27305000	gene_16547-RNA10601_R0.path1
Chr5	27600000	27605000	gene_16526-DPOGS201142-TA_R0.path1
Chr5	37000000	37005000	gene_3619-RNA1015_R3.path1
Chr5	37500000	37505000	gene_10425-RNA12548_R0.path1
Chr5	38400000	38405000	gene_13130-RNA6962_R0.path1
Chr5	40800000	40805000	gene_13577-RNA13430_R0.path1
Chr5	40900000	40905000	gene_13575-RNA20126_R0.path1
Chr5	41200000	41205000	gene_18447-RNA7928_R1.path1
Chr5	42700000	42705000	gene_7877-TRANSCRIPT:RPRC010685-RA_R1.path1
Chr5	44600000	44605000	gene_17672-RNA11908_R0.path1
Chr5	44700000	44705000	gene_17664-RNA13419_R0.path1
Chr5	44700244	44711164	gene_17675-RNA13970_R0.path1
Chr5	46200000	46205000	gene_16473-RNA8870_R0.path1
Chr5	50300000	50305000	gene_108-MYZPE13164_G006_V1.0_000073110.1_R0.path1
Chr5	51600000	51605000	gene_2789-MYZPE13164_G006_V1.0_000121650.3_R0.path1
Chr5	52300000	52305000	gene_19058-GB45073-RA_R0.path1
Chr5	58300000	58305000	gene_13215-RNA5109_R6.path1
Chr5	64600000	64605000	gene_12883-RNA1987_R0.path1
Chr5	64700000	64705000	gene_12886-TRANSCRIPT:TCOGS2:TC001060-RA_R0.path1
Chr5	64900000	64905000	gene_3765-RNA11882_R0.path1
Chr5	65500000	65505000	gene_17336-RNA10639_R5.path1
Chr5	66300000	66305000	gene_16087-RNA4634_R0.path1
Chr7	3600000	3605000	gene_10670-MYZPE13164_G006_V1.0_000135270.2_R1.path1
Chr7	50000000	50005000	gene_11818-RNA12909_R0.path1
Chr7	50100000	50105000	gene_15492-RNA10461_R0.path1
Chr7	50200000	50205000	gene_15488-RNA19235_R0.path1
Chr7	50600000	50605000	gene_15510-RNA2388_R0.path1
Chr7	50800000	50805000	gene_15507-RNA5810_R0.path1
Chr7	51200000	51205000	gene_15477-GB41265-RA_R0.path1
Chr8	5500000	5505000	gene_16311-RNA14512_R0.path1
Chr8	11200000	11205000	gene_8561-RNA11576_R0.path1
Chr8	11800000	11805000	gene_5293-MYZPE13164_G006_V1.0_000032560.2_R0.path1
Chr8	13800000	13805000	gene_5864-RNA576_R0.path1
Chr8	16600000	16605000	gene_859-GB41749-RA_R0.path1
Chr8	18900000	18905000	gene_1569-TRANSCRIPT:RPRC001975-RA_R0.path1
Chr8	32900000	32905000	gene_13151-GB40565-RA_R0.path1
Chr8	33500000	33505000	gene_18903-RNA95_R1.path1
Chr8	35900000	35905000	gene_19462-TRANSCRIPT:TCOGS2:TC003383-RA_R8.path1
Chr8	36400000	36405000	gene_8479-GB45972-RA_R2.path1
contig_10308	0	5000	gene_17609-TRANSCRIPT:TCOGS2:TC010895-RA_R0.path1
contig_10827	0	5000	gene_18467-BGIBMGA009691-TA_R3.path1
contig_5599	0	5000	gene_9560-0AB285C2DBB265D3562EB03942650459_R2.path1
contig_6869	0	5000	gene_11651-RNA13317_R2.path1
contig_7208	0	5000	gene_12272-RNA7850_R1.path1
contig_9478	0	5000	gene_16325-5B197A4A26A148DE00B35B1F570A0F7E_R0.path1
