# Supplementary material for: Genomic Variations in the Tea Leafhopper Reveal the Basis of Its Adaptive Evolution
Source: Genomics Proteomics Bioinformatics. 2022 Aug 28;20(6):1092–105. doi: 10.1016/j.gpb.2022.05.011 (PMC10225489; doi:10.1016/j.gpb.2022.05.011)
Supplement: Supplementary Table S17 — GO terms for the genes under balancing selection [file mmc18.xlsx]

## Sheet: Sheet1
Table S17 GO terms for the genes under balancing selection
Cellular component								Molecular Function								Biological Process
GO ID	Description	Num	All Num	P value	P adjust	Genes		GO ID	Description	Num	All Num	P value	P adjust	Genes		GO ID	Description	Num	All Num	P value	P adjust	Genes
GO:0071944	cell periphery	4	89	0.00475911	0.183692	gene_12883-RNA1987_R0;gene_15264-MYZPE13164_G006_V1.0_000166910.1_R0;gene_16758-FBTR0303695_R0;gene_3353-RNA7329_R0		GO:0043167	ion binding	20	1869	0.00197649	0.164544	gene_10425-RNA12548_R0;gene_11651-RNA13317_R2;gene_12335-DPOGS212943-TA_R0;gene_12883-RNA1987_R0;gene_12993-BGIBMGA000989-TA_R0;gene_13151-GB40565-RA_R0;gene_14143-936DC6FB2FBF3E4B1001983D3C3ADCDF_R0;gene_16311-RNA14512_R0;gene_16321-MYZPE13164_G006_V1.0_000177010.2_R0;gene_16547-RNA10601_R0;gene_16758-FBTR0303695_R0;gene_16942-RNA135_R0;gene_17239-RNA9135_R0;gene_17675-RNA13970_R0;gene_18467-BGI…		GO:0015721	bile acid and bile salt transport	1	1	0.00657534	0.246681	gene_2789-MYZPE13164_G006_V1.0_000121650.3_R0
GO:0008091	spectrin	1	1	0.00796123	0.183692	gene_3353-RNA7329_R0		GO:0043168	anion binding	13	1057	0.00519939	0.164544	gene_12335-DPOGS212943-TA_R0;gene_12883-RNA1987_R0;gene_13151-GB40565-RA_R0;gene_14143-936DC6FB2FBF3E4B1001983D3C3ADCDF_R0;gene_16311-RNA14512_R0;gene_16321-MYZPE13164_G006_V1.0_000177010.2_R0;gene_16547-RNA10601_R0;gene_16942-RNA135_R0;gene_17675-RNA13970_R0;gene_18467-BGIBMGA009691-TA_R3;gene_2789-MYZPE13164_G006_V1.0_000121650.3_R0;gene_3353-RNA7329_R0;gene_5992-GB55888-RA_R0		GO:0100024	regulation of carbohydrate metabolic process by transcription from RNA polymerase II promoter	1	1	0.00657534	0.246681	gene_15910-RNA12084_R0
GO:0030863	cortical cytoskeleton	1	1	0.00796123	0.183692	gene_3353-RNA7329_R0		GO:0004482	mRNA (guanine-N7-)-methyltransferase activity	1	1	0.00573171	0.164544	gene_5864-RNA576_R0		GO:1900402	regulation of carbohydrate metabolic process by regulation of transcription from RNA polymerase II promoter	1	1	0.00657534	0.246681	gene_15910-RNA12084_R0
GO:0030864	cortical actin cytoskeleton	1	1	0.00796123	0.183692	gene_3353-RNA7329_R0		GO:0005219	ryanodine-sensitive calcium-release channel activity	1	1	0.00573171	0.164544	gene_5293-MYZPE13164_G006_V1.0_000032560.2_R0		GO:0006109	regulation of carbohydrate metabolic process	1	2	0.0131086	0.246681	gene_15910-RNA12084_R0
GO:0044459	plasma membrane part	3	67	0.0151536	0.183692	gene_12883-RNA1987_R0;gene_15264-MYZPE13164_G006_V1.0_000166910.1_R0;gene_16758-FBTR0303695_R0		GO:0005096	GTPase activator activity	2	27	0.0103029	0.164544	gene_15698-MYZPE13164_G006_V1.0_000177010.1_R1;gene_16321-MYZPE13164_G006_V1.0_000177010.2_R0		GO:0008285	negative regulation of cell proliferation	1	2	0.0131086	0.246681	gene_3635-RNA5277_R0
GO:1902495	transmembrane transporter complex	2	28	0.0202141	0.183692	gene_12883-RNA1987_R0;gene_16758-FBTR0303695_R0		GO:0005217	intracellular ligand-gated ion channel activity	1	2	0.0114313	0.164544	gene_5293-MYZPE13164_G006_V1.0_000032560.2_R0		GO:0015850	organic hydroxy compound transport	1	2	0.0131086	0.246681	gene_2789-MYZPE13164_G006_V1.0_000121650.3_R0
GO:1990351	transporter complex	2	28	0.0202141	0.183692	gene_12883-RNA1987_R0;gene_16758-FBTR0303695_R0		GO:0015278	calcium-release channel activity	1	2	0.0114313	0.164544	gene_5293-MYZPE13164_G006_V1.0_000032560.2_R0		GO:0047496	vesicle transport along microtubule	1	2	0.0131086	0.246681	gene_5992-GB55888-RA_R0
GO:0005886	plasma membrane	3	75	0.0204934	0.183692	gene_12883-RNA1987_R0;gene_15264-MYZPE13164_G006_V1.0_000166910.1_R0;gene_16758-FBTR0303695_R0		GO:0099604	ligand-gated calcium channel activity	1	2	0.0114313	0.164544	gene_5293-MYZPE13164_G006_V1.0_000032560.2_R0		GO:0072383	plus-end-directed vesicle transport along microtubule	1	2	0.0131086	0.246681	gene_5992-GB55888-RA_R0
GO:0001518	voltage-gated sodium channel complex	1	3	0.0237022	0.183692	gene_16758-FBTR0303695_R0		GO:0017111	nucleoside-triphosphatase activity	7	442	0.0122002	0.164544	gene_12335-DPOGS212943-TA_R0;gene_12883-RNA1987_R0;gene_16321-MYZPE13164_G006_V1.0_000177010.2_R0;gene_16547-RNA10601_R0;gene_16942-RNA135_R0;gene_2789-MYZPE13164_G006_V1.0_000121650.3_R0;gene_5992-GB55888-RA_R0		GO:0072384	organelle transport along microtubule	1	2	0.0131086	0.246681	gene_5992-GB55888-RA_R0
GO:0016580	Sin3 complex	1	3	0.0237022	0.183692	gene_13130-RNA6962_R0		GO:0030695	GTPase regulator activity	2	33	0.0151647	0.164544	gene_15698-MYZPE13164_G006_V1.0_000177010.1_R1;gene_16321-MYZPE13164_G006_V1.0_000177010.2_R0		GO:0072386	plus-end-directed organelle transport along microtubule	1	2	0.0131086	0.246681	gene_5992-GB55888-RA_R0
GO:0034706	sodium channel complex	1	3	0.0237022	0.183692	gene_16758-FBTR0303695_R0		GO:0016462	pyrophosphatase activity	7	465	0.015792	0.164544	gene_12335-DPOGS212943-TA_R0;gene_12883-RNA1987_R0;gene_16321-MYZPE13164_G006_V1.0_000177010.2_R0;gene_16547-RNA10601_R0;gene_16942-RNA135_R0;gene_2789-MYZPE13164_G006_V1.0_000121650.3_R0;gene_5992-GB55888-RA_R0		GO:0099518	vesicle cytoskeletal trafficking	1	2	0.0131086	0.246681	gene_5992-GB55888-RA_R0
GO:0070822	Sin3-type complex	1	3	0.0237022	0.183692	gene_13130-RNA6962_R0		GO:0016818	hydrolase activity, acting on acid anhydrides, in phosphorus-containing anhydrides	7	467	0.0161368	0.164544	gene_12335-DPOGS212943-TA_R0;gene_12883-RNA1987_R0;gene_16321-MYZPE13164_G006_V1.0_000177010.2_R0;gene_16547-RNA10601_R0;gene_16942-RNA135_R0;gene_2789-MYZPE13164_G006_V1.0_000121650.3_R0;gene_5992-GB55888-RA_R0		GO:0055085	transmembrane transport	8	516	0.0166662	0.287492	gene_11416-RNA1854_R5;gene_12883-RNA1987_R0;gene_15264-MYZPE13164_G006_V1.0_000166910.1_R0;gene_16758-FBTR0303695_R0;gene_16942-RNA135_R0;gene_2789-MYZPE13164_G006_V1.0_000121650.3_R0;gene_3619-RNA1015_R3;gene_5293-MYZPE13164_G006_V1.0_000032560.2_R0
GO:0043190	ATP-binding cassette (ABC) transporter complex	1	4	0.0314828	0.225223	gene_12883-RNA1987_R0		GO:0016817	hydrolase activity, acting on acid anhydrides	7	469	0.0164869	0.164544	gene_12335-DPOGS212943-TA_R0;gene_12883-RNA1987_R0;gene_16321-MYZPE13164_G006_V1.0_000177010.2_R0;gene_16547-RNA10601_R0;gene_16942-RNA135_R0;gene_2789-MYZPE13164_G006_V1.0_000121650.3_R0;gene_5992-GB55888-RA_R0		GO:0006370	7-methylguanosine mRNA capping	1	3	0.0196002	0.312095	gene_5864-RNA576_R0
GO:0000118	histone deacetylase complex	1	5	0.0392041	0.230261	gene_13130-RNA6962_R0		GO:0005248	voltage-gated sodium channel activity	1	3	0.0170988	0.164544	gene_16758-FBTR0303695_R0		GO:0008283	cell proliferation	1	4	0.0260502	0.317199	gene_3635-RNA5277_R0
GO:0000813	ESCRT I complex	1	5	0.0392041	0.230261	gene_13577-RNA13430_R0		GO:0022836	gated channel activity	3	98	0.0183613	0.164544	gene_15264-MYZPE13164_G006_V1.0_000166910.1_R0;gene_16758-FBTR0303695_R0;gene_5293-MYZPE13164_G006_V1.0_000032560.2_R0		GO:0032007	negative regulation of TOR signaling	1	4	0.0260502	0.317199	gene_3635-RNA5277_R0
GO:0098797	plasma membrane protein complex	2	44	0.0468485	0.230261	gene_12883-RNA1987_R0;gene_16758-FBTR0303695_R0		GO:0008047	enzyme activator activity	2	38	0.0198286	0.164544	gene_15698-MYZPE13164_G006_V1.0_000177010.1_R1;gene_16321-MYZPE13164_G006_V1.0_000177010.2_R0		GO:0042127	regulation of cell proliferation	1	4	0.0260502	0.317199	gene_3635-RNA5277_R0
GO:0034464	BBSome	1	6	0.0468665	0.230261	gene_3087-RNA3524_R0		GO:0008757	S-adenosylmethionine-dependent methyltransferase activity	2	38	0.0198286	0.164544	gene_11412-GB41761-RA_R0;gene_5864-RNA576_R0		GO:1902532	negative regulation of intracellular signal transduction	1	4	0.0260502	0.317199	gene_3635-RNA5277_R0
GO:0015629	actin cytoskeleton	2	45	0.0487934	0.230261	gene_16547-RNA10601_R0;gene_3353-RNA7329_R0		GO:0060589	nucleoside-triphosphatase regulator activity	2	40	0.021842	0.164544	gene_15698-MYZPE13164_G006_V1.0_000177010.1_R1;gene_16321-MYZPE13164_G006_V1.0_000177010.2_R0		GO:0006874	cellular calcium ion homeostasis	1	6	0.0388266	0.34944	gene_5293-MYZPE13164_G006_V1.0_000032560.2_R0
								GO:0008174	mRNA methyltransferase activity	1	4	0.0227346	0.164544	gene_5864-RNA576_R0		GO:0009452	7-methylguanosine RNA capping	1	6	0.0388266	0.34944	gene_5864-RNA576_R0
								GO:0035639	purine ribonucleoside triphosphate binding	10	870	0.023324	0.164544	gene_12335-DPOGS212943-TA_R0;gene_12883-RNA1987_R0;gene_13151-GB40565-RA_R0;gene_16311-RNA14512_R0;gene_16321-MYZPE13164_G006_V1.0_000177010.2_R0;gene_16547-RNA10601_R0;gene_16942-RNA135_R0;gene_17675-RNA13970_R0;gene_2789-MYZPE13164_G006_V1.0_000121650.3_R0;gene_5992-GB55888-RA_R0		GO:0036260	RNA capping	1	6	0.0388266	0.34944	gene_5864-RNA576_R0
								GO:0001883	purine nucleoside binding	10	872	0.0236623	0.164544	gene_12335-DPOGS212943-TA_R0;gene_12883-RNA1987_R0;gene_13151-GB40565-RA_R0;gene_16311-RNA14512_R0;gene_16321-MYZPE13164_G006_V1.0_000177010.2_R0;gene_16547-RNA10601_R0;gene_16942-RNA135_R0;gene_17675-RNA13970_R0;gene_2789-MYZPE13164_G006_V1.0_000121650.3_R0;gene_5992-GB55888-RA_R0		GO:0055074	calcium ion homeostasis	1	6	0.0388266	0.34944	gene_5293-MYZPE13164_G006_V1.0_000032560.2_R0
								GO:0032550	purine ribonucleoside binding	10	872	0.0236623	0.164544	gene_12335-DPOGS212943-TA_R0;gene_12883-RNA1987_R0;gene_13151-GB40565-RA_R0;gene_16311-RNA14512_R0;gene_16321-MYZPE13164_G006_V1.0_000177010.2_R0;gene_16547-RNA10601_R0;gene_16942-RNA135_R0;gene_17675-RNA13970_R0;gene_2789-MYZPE13164_G006_V1.0_000121650.3_R0;gene_5992-GB55888-RA_R0		GO:0072503	cellular divalent inorganic cation homeostasis	1	6	0.0388266	0.34944	gene_5293-MYZPE13164_G006_V1.0_000032560.2_R0
								GO:0032555	purine ribonucleotide binding	10	873	0.0238327	0.164544	gene_12335-DPOGS212943-TA_R0;gene_12883-RNA1987_R0;gene_13151-GB40565-RA_R0;gene_16311-RNA14512_R0;gene_16321-MYZPE13164_G006_V1.0_000177010.2_R0;gene_16547-RNA10601_R0;gene_16942-RNA135_R0;gene_17675-RNA13970_R0;gene_2789-MYZPE13164_G006_V1.0_000121650.3_R0;gene_5992-GB55888-RA_R0		GO:0072507	divalent inorganic cation homeostasis	1	6	0.0388266	0.34944	gene_5293-MYZPE13164_G006_V1.0_000032560.2_R0
								GO:0032549	ribonucleoside binding	10	875	0.0241764	0.164544	gene_12335-DPOGS212943-TA_R0;gene_12883-RNA1987_R0;gene_13151-GB40565-RA_R0;gene_16311-RNA14512_R0;gene_16321-MYZPE13164_G006_V1.0_000177010.2_R0;gene_16547-RNA10601_R0;gene_16942-RNA135_R0;gene_17675-RNA13970_R0;gene_2789-MYZPE13164_G006_V1.0_000121650.3_R0;gene_5992-GB55888-RA_R0		GO:0006801	superoxide metabolic process	1	7	0.0451536	0.359492	gene_17239-RNA9135_R0
								GO:0001882	nucleoside binding	10	876	0.0243496	0.164544	gene_12335-DPOGS212943-TA_R0;gene_12883-RNA1987_R0;gene_13151-GB40565-RA_R0;gene_16311-RNA14512_R0;gene_16321-MYZPE13164_G006_V1.0_000177010.2_R0;gene_16547-RNA10601_R0;gene_16942-RNA135_R0;gene_17675-RNA13970_R0;gene_2789-MYZPE13164_G006_V1.0_000121650.3_R0;gene_5992-GB55888-RA_R0		GO:0010970	establishment of localization by movement along microtubule	1	7	0.0451536	0.359492	gene_5992-GB55888-RA_R0
								GO:0017076	purine nucleotide binding	10	879	0.0248747	0.164544	gene_12335-DPOGS212943-TA_R0;gene_12883-RNA1987_R0;gene_13151-GB40565-RA_R0;gene_16311-RNA14512_R0;gene_16321-MYZPE13164_G006_V1.0_000177010.2_R0;gene_16547-RNA10601_R0;gene_16942-RNA135_R0;gene_17675-RNA13970_R0;gene_2789-MYZPE13164_G006_V1.0_000121650.3_R0;gene_5992-GB55888-RA_R0		GO:0030705	cytoskeleton-dependent intracellular transport	1	7	0.0451536	0.359492	gene_5992-GB55888-RA_R0
								GO:0032553	ribonucleotide binding	10	883	0.0255878	0.164544	gene_12335-DPOGS212943-TA_R0;gene_12883-RNA1987_R0;gene_13151-GB40565-RA_R0;gene_16311-RNA14512_R0;gene_16321-MYZPE13164_G006_V1.0_000177010.2_R0;gene_16547-RNA10601_R0;gene_16942-RNA135_R0;gene_17675-RNA13970_R0;gene_2789-MYZPE13164_G006_V1.0_000121650.3_R0;gene_5992-GB55888-RA_R0
								GO:0022804	active transmembrane transporter activity	3	112	0.0260325	0.164544	gene_11416-RNA1854_R5;gene_16942-RNA135_R0;gene_2789-MYZPE13164_G006_V1.0_000121650.3_R0
								GO:0008092	cytoskeletal protein binding	3	114	0.0272492	0.164544	gene_3353-RNA7329_R0;gene_3765-RNA11882_R0;gene_5992-GB55888-RA_R0
								GO:0017150	tRNA dihydrouridine synthase activity	1	5	0.0283387	0.164544	gene_14143-936DC6FB2FBF3E4B1001983D3C3ADCDF_R0
								GO:0000166	nucleotide binding	11	1038	0.0297481	0.164544	gene_12335-DPOGS212943-TA_R0;gene_12883-RNA1987_R0;gene_13151-GB40565-RA_R0;gene_14143-936DC6FB2FBF3E4B1001983D3C3ADCDF_R0;gene_16311-RNA14512_R0;gene_16321-MYZPE13164_G006_V1.0_000177010.2_R0;gene_16547-RNA10601_R0;gene_16942-RNA135_R0;gene_17675-RNA13970_R0;gene_2789-MYZPE13164_G006_V1.0_000121650.3_R0;gene_5992-GB55888-RA_R0
								GO:1901265	nucleoside phosphate binding	11	1038	0.0297481	0.164544	gene_12335-DPOGS212943-TA_R0;gene_12883-RNA1987_R0;gene_13151-GB40565-RA_R0;gene_14143-936DC6FB2FBF3E4B1001983D3C3ADCDF_R0;gene_16311-RNA14512_R0;gene_16321-MYZPE13164_G006_V1.0_000177010.2_R0;gene_16547-RNA10601_R0;gene_16942-RNA135_R0;gene_17675-RNA13970_R0;gene_2789-MYZPE13164_G006_V1.0_000121650.3_R0;gene_5992-GB55888-RA_R0
								GO:0016787	hydrolase activity	14	1473	0.0325452	0.170034	gene_10425-RNA12548_R0;gene_12335-DPOGS212943-TA_R0;gene_12883-RNA1987_R0;gene_12993-BGIBMGA000989-TA_R0;gene_16321-MYZPE13164_G006_V1.0_000177010.2_R0;gene_16547-RNA10601_R0;gene_16942-RNA135_R0;gene_17336-RNA10639_R5;gene_17664-RNA13419_R0;gene_18903-RNA95_R1;gene_2789-MYZPE13164_G006_V1.0_000121650.3_R0;gene_5992-GB55888-RA_R0;gene_812-RNA9013_R0;gene_9560-0AB285C2DBB265D3562EB03942650459_R2
								GO:0036094	small molecule binding	11	1053	0.0326619	0.170034	gene_12335-DPOGS212943-TA_R0;gene_12883-RNA1987_R0;gene_13151-GB40565-RA_R0;gene_14143-936DC6FB2FBF3E4B1001983D3C3ADCDF_R0;gene_16311-RNA14512_R0;gene_16321-MYZPE13164_G006_V1.0_000177010.2_R0;gene_16547-RNA10601_R0;gene_16942-RNA135_R0;gene_17675-RNA13970_R0;gene_2789-MYZPE13164_G006_V1.0_000121650.3_R0;gene_5992-GB55888-RA_R0
								GO:0003779	actin binding	2	52	0.035559	0.170564	gene_3353-RNA7329_R0;gene_3765-RNA11882_R0
								GO:0097367	carbohydrate derivative binding	10	932	0.0355824	0.170564	gene_12335-DPOGS212943-TA_R0;gene_12883-RNA1987_R0;gene_13151-GB40565-RA_R0;gene_16311-RNA14512_R0;gene_16321-MYZPE13164_G006_V1.0_000177010.2_R0;gene_16547-RNA10601_R0;gene_16942-RNA135_R0;gene_17675-RNA13970_R0;gene_2789-MYZPE13164_G006_V1.0_000121650.3_R0;gene_5992-GB55888-RA_R0
								GO:0016820	hydrolase activity, acting on acid anhydrides, catalyzing transmembrane movement of substances	2	55	0.0393957	0.170564	gene_16942-RNA135_R0;gene_2789-MYZPE13164_G006_V1.0_000121650.3_R0
								GO:0042626	ATPase activity, coupled to transmembrane movement of substances	2	55	0.0393957	0.170564	gene_16942-RNA135_R0;gene_2789-MYZPE13164_G006_V1.0_000121650.3_R0
								GO:0015399	primary active transmembrane transporter activity	2	56	0.0407084	0.170564	gene_16942-RNA135_R0;gene_2789-MYZPE13164_G006_V1.0_000121650.3_R0
								GO:0015405	P-P-bond-hydrolysis-driven transmembrane transporter activity	2	56	0.0407084	0.170564	gene_16942-RNA135_R0;gene_2789-MYZPE13164_G006_V1.0_000121650.3_R0
								GO:0005524	ATP binding	8	698	0.0428755	0.170564	gene_12883-RNA1987_R0;gene_13151-GB40565-RA_R0;gene_16311-RNA14512_R0;gene_16547-RNA10601_R0;gene_16942-RNA135_R0;gene_17675-RNA13970_R0;gene_2789-MYZPE13164_G006_V1.0_000121650.3_R0;gene_5992-GB55888-RA_R0
								GO:0032559	adenyl ribonucleotide binding	8	701	0.0438057	0.170564	gene_12883-RNA1987_R0;gene_13151-GB40565-RA_R0;gene_16311-RNA14512_R0;gene_16547-RNA10601_R0;gene_16942-RNA135_R0;gene_17675-RNA13970_R0;gene_2789-MYZPE13164_G006_V1.0_000121650.3_R0;gene_5992-GB55888-RA_R0
								GO:0030554	adenyl nucleotide binding	8	704	0.0447494	0.170564	gene_12883-RNA1987_R0;gene_13151-GB40565-RA_R0;gene_16311-RNA14512_R0;gene_16547-RNA10601_R0;gene_16942-RNA135_R0;gene_17675-RNA13970_R0;gene_2789-MYZPE13164_G006_V1.0_000121650.3_R0;gene_5992-GB55888-RA_R0
								GO:0005057	receptor signaling protein activity	1	8	0.0449631	0.170564	gene_5293-MYZPE13164_G006_V1.0_000032560.2_R0
								GO:0043492	ATPase activity, coupled to movement of substances	2	61	0.0475142	0.170564	gene_16942-RNA135_R0;gene_2789-MYZPE13164_G006_V1.0_000121650.3_R0
								GO:0015276	ligand-gated ion channel activity	2	62	0.0489224	0.170564	gene_15264-MYZPE13164_G006_V1.0_000166910.1_R0;gene_5293-MYZPE13164_G006_V1.0_000032560.2_R0
								GO:0022834	ligand-gated channel activity	2	62	0.0489224	0.170564	gene_15264-MYZPE13164_G006_V1.0_000166910.1_R0;gene_5293-MYZPE13164_G006_V1.0_000032560.2_R0
